# Supplementary material for: Synthesizing the effects of mental simulation on behavior change: Systematic review and multilevel meta-analysis
Source: Psychon Bull Rev. 2021 May 4;28(5):1514–37. doi: 10.3758/s13423-021-01880-6 (PMC8500882; doi:10.3758/s13423-021-01880-6)
Supplement: Supplementary file 2 — (CSV 21.8 kb) [file 13423_2021_1880_MOESM2_ESM.csv]

StudyName	NumberedByStudy	NumberedByExperimentAnalysed-lowestleveldata	EffectSize(hedges g)	StandardError	ExperimentalN	ControlN	TotalN	DepVar	MSType	Domain	PostorChange	task	Duration	DurMS	Freq	Time	Delay	Incentive	PPTblinded	EXPblinded	Randomisation	alloc	outc	MC1	MC2
Adams2014Exp1_C	1	1	0.805599945	0.306721016	25	20	45	1	3	6	2	mixed	1	1	176	176	0	yes						No	No
Adriannse2010Exp2_H	2	2	1.116708169	0.338331579	19	20	39	2	8	1	1	mixed	1	3	1	3	7	yes						No	No
Alden2001_B	3	3	0	0.515397324	10	10	20	1	2	5	1	motor	1	5	1	5	0							No	No
Alden2001_D	3	4	1.110359312	0.553833002	10	10	20	1	4	5	1	motor	1	5	1	5	0							No	No
Allami2008_C	4	5	1.670001167	0.682198298	5	5	10	1	3	6	1	mixed	1	1	60	60	0		1					No	No
Andersson 2011	5	6	1.42	0.39977442	15	15	30	2	6	1	2	motor	1	5	14	70	14		1	1	1	1	1	No	No
Andre1986_C	6	7	0	0.25804251	44	22	66	2	3	4	1	motor	1	2	45	90	5	yes						No	Yes
Arora2011_C	7	8	1.276020139	0.496726124	9	9	18	2	3	3	1	mixed	1	30	5	150	0		1			1	1	Yes	Yes
Austenfield2006_F	8	9	0.598478439	0.309739244	21	21	42	2	6	1	1	motor	3	25	3	75	90	yes						No	No
Baker1983_C	9	10	0.814502287	0.389573518	13	14	27	2	3	3	1	cognitive	1	150	1	150	7		2	2			1	No	No
Budney1990Exp1_B	10	11	-1.110359312	0.553833002	10	10	20	2	2	6	2	motor	1	1	1	1	0							No	No
Budney1990Exp1_D	10	12	1.110359312	0.553833002	10	10	20	2	4	6	2	motor	1	1	1	1	0							No	No
Callow2013Exp1_D	11	13	0.807533655	0.370245095	15	15	30	1	4	6	2	motor	1	1	1	1	0							Yes	Yes
Callow2013Exp3_C	12	14	1.546882367	0.537678974	10	8	18	2	3	4	1	motor	1	3	2	6							1	Yes	Yes
Callow2013Exp3_D	12	15	0.607364856	0.479135315	10	8	18	1	3	4	1	mixed	1	3	2	6	0						1	Yes	Yes
Callow_2017	13	16	0.62	0.1	30	15	45	1	3	4	2	motor	1	2	1	2	0		1	2	1			No	Yes
Conroy2015_A	14	17	0.365574742	0.267456563	45	60	105	2	1	1	2	mixed	1	3	3	9		yes			1			No	Yes
Conroy2015_F	14	18	0.386330367	0.256516076	62	60	122	2	6	1	2	mixed	1	3	3	9	28	yes			1			No	Yes
Conroy2015_H	14	19	0.217326126	0.267093906	44	60	104	2	8	1	2	mixed	1	3	3	9		yes			1			No	Yes
Creelman2003_C	15	20	0.550306876	0.403416209	11	13	24	3	3	6	1	motor	1	3	6	18	0							No	No
Debarnot2011Exp1_D	16	21	2.873674697	0.693869526	8	16	24	1	4	6	2	mixed	1	1	10	10	0		1					No	Yes
Debarnot2011Exp1freq_D	16	22	4.272700536	0.89100577	8	16	24	2	4	6	2	mixed	1	1	10	10	0		1					No	Yes
Epstein1980_C	17	23	0	0.310674477	30	15	45	2	3	4	1	mixed	1	3	2	6	0							Yes	Yes
Fery2003Exp1_D	18	24	0.841306079	0.49549051	8	8	16	2	4	6	1	cognitive	1	1	36	36	2			1	2			No	No
Fery2003Exp2_D	19	25	0.841306079	0.49549051	8	8	16	2	4	6	1	motor	1	1	36	36	2			1	2			No	No
Fontani2007_freqC	20	26	0.670352499	0.441193436	10	10	20	2	3	4	2	motor	1	1	3600	3600	1							No	No
Fontani2007_C	20	27	-0.402211499	0.432968461	10	10	20	1	3	4	2	motor	1	1	3600	3600	1							No	No
Gentilli2010Exp1_D	21	28	0.746964213	0.444259186	10	10	20	1	4	6	1	motor	1	3	60	180	0							No	Yes
Gentilli2010Exp2_D	22	29	1.083244	0.620177557	5	5	10	1	4	6	1	mixed	1	3	60	180	1							No	Yes
Geoffrion2012_C	23	30	0.334655005	0.280621854	24	26	50	2	3	3	2	mixed	1	3	2	6	1				1	1	1	No	No
Gomes2014_D	24	31	0.034052624	0.444102481	24	6	30	2	4	6	1	mixed	1	1	6	6								No	Yes
Gould1980Exp2_D	25	32	0	0.309938123	20	20	40	2	4	6	1	cognitive	1	1	5	5	0							No	No
Grouios1992_C	26	33	0.519458513	0.31533253	20	20	40	1	3	6	1	motor	1	1	560	560					2		1	No	Yes
Hafenbradl_2018Exp2	27	34	0.15	0.07	51	50	101	3	3	2	1	cognitive	1	3	1	3	0	yes	1	1	1	1	1	No	Yes
Hagger2011_F	28	35	0.099521404	0.158479777	86	73	159	2	6	1	2	mixed	1	3	1	3	28	yes	1	1	1	1	1	No	Yes
Hagger2012a_F	29	36	0.109762076	0.106980373	181	168	349	2	6	1	2	mixed	1	3	1	3	28	yes	1	1	2	1	1	No	Yes
Hagger2012b_F	30	37	0.299483649	0.09850799	169	269	438	2	6	1	1	mixed	1	3	1	3	28	yes		1	1			No	Yes
Halvari1996_C	31	38	0.088419506	0.293127265	22	23	45	1	3	4	1	mixed	2	13	12	156	0							No	No
Halvari1996_C	31	39	0.068770727	0.293068722	22	23	45	2	3	4	1	mixed	2	13	12	156	0							No	No
Hayter2013_C	32	40	0	0.310326274	19	21	40	2	3	3	1	motor	2	20	1	20	0						1	Yes	Yes
Jeon2014Exp1_C	33	41	-0.154472105	0.394773707	12	12	24	2	3	4	1	motor	1	1	3	3	0							Yes	Yes
Jeon2014Exp2_C	34	42	0.502034343	0.400749253	12	12	24	2	3	4	1	motor	1	1	5	5	0							Yes	Yes
Johannessen2012_F	35	43	0.019685589	0.303761604	35	30	65	2	6	1	1	motor	1	3	1	3	14	yes	1					No	Yes
Johannessen2012_H	35	44	0.708913568	0.310620995	36	30	66	2	8	1	1	motor	1	3	1	3	14							No	Yes
Jungmann2011_C	36	45	0.225425392	0.310961167	20	20	40	1	3	3	1	mixed	1	3	5	15					2			Yes	Yes
Jungmann2011_C	36	46	-0.009801104	0.30994006	20	20	40	2	3	3	1	cognitive	1	3	4	12					2			Yes	Yes
Kirk2013_H	37	47	0.628760932	0.300382085	22	23	45	2	8	2	1	motor	1	3	1	3	0	yes					1	No	Yes
Knauper2011_A	38	48	0.019828978	0.212404306	37	44	81	2	1	1	2	mixed	1	5	1	5	7							No	Yes
Knauper2011_F	38	49	0.168315903	0.226478989	34	44	78	2	6	1	2	cognitive	1	5	1	5	7		1					No	Yes
Kohl1980Exp1_C	39	50	0.519458513	0.315714048	19	21	40	2	3	6	1	motor	1	1	25	25	0							No	No
Kohl1980Exp2_C	40	51	0.519458513	0.31533253	20	20	40	2	3	6	1	motor	1	1	18	18	0							No	No
Kohl1980Exp3_C	41	52	0.385803938	0.235372409	36	36	72	2	3	6	1	motor	1	1	18	18	0							No	No
Komesu2009_C	42	53	2.926214272	0.347130208	33	35	68	2	3	3	1	mixed	2	20	1	20	0			2	1	1	1	No	Yes
Kornspan2004_D	43	54	1.560963676	0.494300036	10	10	20	2	4	4	2	motor	1	1	80	80			1					No	Yes
LaCourse2004_C	44	55	3.861802635	0.682676708	12	12	24	2	3	6	1	mixed	2	15	50	750								No	No
Lohasz1997_C	45	56	0	0.355264578	15	15	30	1	3	6	1	motor	1	1	3	3	0							No	No
Lukazewski2012Exp1_C	46	57	1.348441724	0.666852333	10	9	19	1	3	6	1	mixed	1	3	1	3	0							No	No
Lukazewski2012Exp1_F	46	58	0	0.612174491	10	9	19	1	6	6	1	motor	1	5	1	5	0							No	No
Lukazewski2012Exp1_G	46	59	0	0.612174491	10	9	19	1	7	6	1	motor	1	5	1	5	0							No	No
Lukazewski2012Exp2_B	47	60	0	0.301162179	32	32	64	1	2	6	1	motor			1	0	0							No	No
Lukazewski2012Exp2_D	47	61	0	0.301162179	32	32	64	1	4	6	1	cognitive			1	0	0							No	No
Lukazewski2012Exp4_D	48	62	0.725281698	0.366957226	30	10	40	1	4	6	1	motor			1	0	0							No	No
Maring1990_C	49	63	0.648804706	0.390335096	13	13	26	2	3	6	1	cognitive	1	2	50	100	0							No	No
Marsza?-Wi?niewska2016Exp2_A	50	64	0	0.531734848	18	36	54	2	1	1	1	cognitive	3	350	1	350	35	no			1	1		No	Yes
Marsza?-Wi?niewska2016Exp2_E	50	65	0	0.533440354	17	36	53	2	5	1	1	cognitive	3	350	1	350	35	no			1	1		No	Yes
Marsza?-Wi?niewska2016Exp2_F	50	66	0	0.533440354	17	36	53	2	6	1	1	cognitive	3	350	1	350	35	no			1	1		No	Yes
Marsza?-Wi?niewska2016Exp2_G	50	67	0	0.531734848	18	36	54	2	7	1	1	motor	3	350	1	350	35	no			1	1		No	Yes
Marsza?-Wi?niewska2016Exp2_H	50	68	0.596405611	0.539282886	18	36	54	2	8	1	1	cognitive	3	350	1	350	35	no			1	1		No	Yes
McNeil_2019	51	69	0.14	0.13	16	16	32	1	4	4	2	mixed	2	20	6	120	1		1	2	1			Yes	Yes
Meleady2013Exp1_D	52	70	0.492747764	0.272376575	27	27	54	3	4	2	1	cognitive	1	5	1	5	0	yes	1					No	Yes
Meleady2013Exp2_D	53	71	0.649170428	0.291566192	24	24	48	2	4	2	1	motor	1	5	1	5	0	yes						No	Yes
Meleady2013Exp3_D	54	72	0.768686512	0.278230028	27	27	54	2	4	2	1	mixed	1	5	1	5	0	yes						No	Yes
Meleady2013Exp4_D	55	73	0.472609045	0.296190392	34	17	51	2	4	2	1	cognitive	1	5	1	5	0	yes	1					No	Yes
Mendoza1978_D	56	74	0.841306079	0.49549051	8	8	16	2	4	4	1	motor	1	15	24	360	1						1	No	No
Meslot2016Exp1_A	57	75	0.33476474	0.282094476	21	30	51	2	1	1	2	mixed	1	5	1	5	28		1	2	2	2		No	Yes
Meslot2016Exp2_F	58	76	-0.019579928	0.318077145	20	18	38	2	6	1	2	motor			1	0	133		1	2	2	2		No	Yes
Morin2000_D	59	77	0.325599785	0.431355673	10	10	20	2	4	2	2	mixed	3	30	4	120	30			2			1	Yes	Yes
Murru2010_E	60	78	0.620573171	0.434117948	20	14	34	2	5	1	1	mixed	1	3	60	180	56	yes	1					No	Yes
Murru2010_F	60	79	0.579270395	0.441561155	17	14	31	2	6	1	2	mixed	1	3	60	180	56	yes	1					No	Yes
O 2008	61	80	0.13	0.234003953	72	24	96	1	3	4	2	motor	1	1	7	7	0							No	Yes
Overdorf2004_D	62	81	0	0.532747425	6	6	12	2	4	6	1	mixed	1	3	27	81	0		1					No	No
Pascal-Leone1995Exp2_C	63	82	0.790370683	0.467825488	9	9	18	2	3	6	1	mixed	3	120	600	72000	0							No	No
Pascal-Leone1995Exp2_C	63	83	0	0.532747425	6	6	12	1	3	6	1	cognitive	3	120	18000	2160000	0							No	No
Peluso2005_D	64	84	0.766302386	0.321003567	15	30	45	2	4	4	2	cognitive	1	3	2	6	0	yes						Yes	Yes
Pham1999_A	65	85	0	0.423703342	21	21	42	2	1	3	2	cognitive	1	5	7	35	1	yes			2			Yes	Yes
Pham1999_F	65	86	0	0.423703342	21	21	42	2	6	3	2	cognitive	1	5	7	35	1	yes			2			Yes	Yes
Pham1999_H	65	87	0	0.423703342	21	21	42	2	8	3	2	mixed	1	5	7	35	1	yes			2			Yes	Yes
Post_2018	66	88	0.11	0.14	14	14	28	1	4	4	1	mixed	1	1	54	54	1		1	2	1			Yes	Yes
Raison_2018	67	89	0.54	0.11	20	17	37	2	4	3		mixed	3	30	1	30	0		2	1	1	1	1	Yes	Yes
Rawlings1972Exp1_C	68	90	0.841306079	0.49549051	8	8	16	2	3	6	1	mixed	1	1	8	8	1							No	No
Rawlings1972Exp2_C	69	91	0.746964213	0.444259186	10	10	20	2	3	6	1	motor	2	13	250	3250	1							No	No
Renner_2019	70	92	0.49	0.06	24	48	72	2	4	1	2	mixed	2	12	15	180	0	yes	1		1			No	Yes
Ross1985_C	71	93	0.692059206	0.551158689	6	6	12	2	3	6	2	mixed			3	0	0					2	1	No	No
Rozand2016_D	72	94	-2.726849957	0.49888311	12	19	31	1	4	6	2	mixed	1	1	100	100	0				2			No	Yes
Ruffino_2017	73	95	1.75	0.28	10	10	20	1	4	6	2	mixed	1	1	30	30	0		1		1			No	Yes
Ryan1986_C	74	96	0	0.309938123	20	20	40	2	3	6	1	mixed	1	1	1	1	0							Yes	Yes
Saimpont2013_C	75	97	0	0.428272502	10	10	20	1	3	6	1	mixed	1	1	720	720	206							No	Yes
Sanders2008_C	76	98	0.572834577	0.254072547	31	32	63	2	3	3	1	mixed	3	30	2	60	10				2			No	No
Seif-Barghi2012_D	77	99	1.415702803	0.37632586	17	17	34	2	4	4	2	motor	2	15	8	120	0		2	2		2	1	No	Yes
Shackell2007_D	78	100	0.172376357	0.429138877	10	10	20	2	4	6	2	motor	2	15	10	150	2	yes						No	No
Shanks2000_D	79	101	0	0.428272502	10	10	20	1	4	6	1	motor	2	7	1	7	0				2			No	Yes
Sheeran2013_H	80	102	0.852106059	0.2259885	42	42	84	2	8	1	1	cognitive	1	3	1	3	210	yes	1	1	1			No	Yes
Smith2003_D	81	103	0.978110345	0.56893085	6	6	12	2	4	6	1	motor	1	3	160	480	2							Yes	Yes
Smyth1975Exp1_C	82	104	0	0.428272502	10	10	20	1	3	6	1	motor			5	0	0	no						No	No
Smyth1975Exp1_C	82	105	0	0.428272502	10	10	20	2	3	6	1	motor			5	0	0	no						No	No
Smyth1975Exp2_C	83	106	0	0.428272502	10	10	20	2	3	6	1	motor	1	4	1	4	0	no						No	No
Strachan 2017 F	84	107	0.33	0.188688063	81	86	167	2	6	1	2	cognitive	1	5	1	5	60	yes						No	Yes
Strachan 2017 H	84	108	0.55	0.192465216	77	86	163	2	8	1	2	mixed	1	5	1	5	60	yes						No	Yes
Theeuwes_2018Exp2_speed	85	109	0.49	0.1	20	20	40	1	3	6	1	mixed	1	1	15	15	0	yes	1		1			No	No
Theeuwes_2018Exp2_accuracy	85	110	0.22	0.1	20	20	40	2	3	6	1	mixed	1	1	15	15	0	yes	1		1			No	No
Vogt1995Exp1_C	86	111	0	0.344627715	16	16	32	2	3	6	1	motor	1	1	16	16	1	yes			2			No	No
Vogt1995Exp2_C	87	112	0.584852627	0.352296514	16	16	32	2	3	6	1	mixed	1	1	80	80	0	yes						No	No
Wohldmann2007Exp1_C	88	113	0.519458513	0.31533253	20	20	40	1	3	6	1	mixed	1	1	320	320	0	yes			2			No	No
Wohldmann2007Exp2_C	89	114	0.443472988	0.271591329	27	27	54	1	3	6	1	mixed	1	1	640	640	90	yes			2			No	No
Wollman1985Exp1_C	90	115	0	0.500281948	7	7	14	1	3	4	1	mixed			1	0								No	No
Woolfolk1985_B	91	116	-1.188037359	0.757981571	9	10	19	2	2	4	2	motor	2	7	3	21	0	yes		1				No	Yes
Woolfolk1985_C	91	117	-0.159876523	0.713142945	7	10	17	2	3	4	2	motor	2	7	3	21	0	yes		1				No	Yes
Woolfolk1985_D	91	118	-0.207621767	0.715158135	8	10	18	2	4	4	2	motor	2	7	3	21	0	yes		1				No	Yes
Woolfolk1985_E	91	119	-0.639506094	0.727923951	7	10	17	2	5	4	2	motor	2	7	3	21	0	yes		1				No	Yes
Woolfolk1985_F	91	120	-0.219329974	0.7159376	9	10	19	2	6	4	2	motor	2	7	3	21	0	yes		1				No	Yes
Yue1992_D	92	121	5.11383192	0.914985934	10	10	20	2	4	6	1	motor	1	1	300	300								No	No
Zecker1982_C	93	122	0.746964213	0.444259186	10	10	20	3	3	6	1	motor	1	1	40	40	0	yes			2			No	No
Zinatelli1990Exp1_C	94	123	0.592818955	0.52663923	10	5	15	1	3	6	2	mixed	1	3	8	24	0	yes						No	No
Reference
Adams, D. M., Stull, A. T., & Hegarty, M. (2014). Effects of mental and manual rotation training on mental and manual rotation performance. Spatial Cognition and Computation, 14(3), 169–198. https://doi.org/10.1080/13875868.2014.913050
Austenfeld, J. L., Paolo, A. M., & Stanton, A. L. (2006). Effects of writing about emotions versus goals on psychological and physical health among third-year medical students. Journal of Personality, 74(1), 267–286. https://doi.org/10.1111/j.1467-6494.2005.00375.x
Callow, N., Jiang, D., Roberts, R., & Edwards, M. G. (2017). Kinesthetic imagery provides additive benefits to internal visual imagery on slalom task performance. Journal of Sport and Exercise Psychology, 39 (1), 81–86. https://doi.org/10.1123/jsep.2016-0168
Creelman, J. (2003). Influence of mental practice on development of voluntary control of a novel motor acquisition task. Perceptual and Motor Skills, 97, 319–337. https://doi.org/10.2466/pms.2003.97.1.319
Fery, Y. (2003). Differentiating visual and kinaesthetic imagery in mental practice. Canadian Journal of Experimental Psychology, 57(1), 1–10. https://doi.org/10.1037/h0087408
Fontani, R., Facchini, A., Casini, M., & Corradeschi, F. (2007). Effect of mental imagery on the development of skilled motor actions. Perceptual and Motor Skills 105, 803–826. https://doi.org/10.2466/pms.105.3.803-826
Geoffrion, R., Gebhart, J., Dooley, Y., Bent, A., Dandolu, V., Meeks, R., Baker, K., Tang, S., Ross, S., & Robert, M. (2012). The mind’s scalpel in surgical education: a randomised controlled trial of mental imagery. BJOG: An International Journal of Obstetrics & Gynaecology, 119 (9), 1040–1048. https://doi.org/10.1111/j.1471-0528.2012.03398.x
Gomes, T. V., Ugrinowitsch, H., Marinho, N., Shea, J. B., Raisbeck, L. D., & Benda, R. N. (2014). Effects of mental practice in novice learners in a serial positioning skill acquisition. Perceptual and Motor Skills, 119 (2), 397–414. https://doi.org/10.2466/23.PMS.119c20z4
Grouios, G. (1992). On the reduction of reaction time with mental practice. International Journal of Sport Behavior, 15 (2), 141–157.
Hafenbrädl, S., & Woike, J. K. (2018). Competitive escalation and interventions. Journal of Behavioral Decision Making, 31 (5), 695–714. https://doi.org/10.1002/bdm.2084
Hagger, M. S., Lonsdale, A. Koka, A., Hein, V., Pasi, H., Lintunen, T., & Chatzisarantis, N. L. D. (2012b). An intervention to reduce alcohol consumption in undergraduate students using implementation intentions and mental simulations: A cross-national study. International Journal of Behavioral Medicine, 19 , 82–96. https://doi.org/10.1007/s12529-011-9163-8
Kirk, D., Oettingen, G., & Gollwitzer, P. M. (2013). Promoting integrative bargaining: Mental contrasting with implementation intentions. International Journal of Conflict Management, 24(2), 148–165. https://doi.org/10.1108/10444061311316771
Komesu, Y., Urwitz-Lane, R., Ozel, B., Lukban, J., Kahn, M., Muir, T., Fenner, Dee., & Rogers, R. (2009). Does mental imagery prior to cystoscopy make a difference? A randomized controlled trial. American Journal of Obstetrics and Gynecology, 201 (2), 218e1–218e9. https://doi.org/10.1016/j.ajog.2009.04.008
McNeil, D. G., Spittle, M., & Mesagno, C. (2019). Imagery training for reactive agility: Performance improvements for decision time but not overall reactive agility. International Journal of Sport and Exercise Psychology. Advance online publication. https://doi.org/10.1080/1612197X.2019.1696866
Mendoza, D., & Wichman, H. (1978). “Inner” darts: Effects of mental practice on performance of dart throwing. Perceptual and Motor Skills, 47 (Suppl. 3), 1195–1199. https://doi.org/10.2466/pms.1978.47.3f.1195
Overdorf, V., Page, S. J., Schweighardt, R., & McGrath, R. E. (2004). Mental and physical practice schedules in acquisition and retention of novel timing skills. Perceptual and Motor Skills, 99 , 51–62. https://doi.org/10.2466/pms.99.1.51-62
Peluso, E. A., Ross, M. J., Gfeller, J. D., & LaVoie, D. J. (2005). A comparison of mental strategies during athletic skills performance. Journal of Sports Science and Medicine, 4(4), 543
Raison, N., Ahmed, K., Abe, T., Brunckhorst, O., Novara, G., Buffi, N., McIlhenny, C., van der Poel, H., van Hemelrijck, M., Gavazzi, A., & Dasgupta, P. (2018). Cognitive training for technical and nontechnical skills in robotic surgery: a randomised controlled trial. BJU International, 122(6), 1075–1081. https://doi.org/10.1111/bju.14376
Rawlings, E. I., Rawlings, I. L., Chen, S. S., & Yilk, M. D. (1972). The facilitating effects of mental rehearsal in the acquisition of rotary pursuit tracking. Psychonomic Science, 26(2), 71–73. https://doi.org/10.3758/BF03335435
Renner, F., Murphy, F. C., Ji, J. L., Manly, T., & Holmes, E. A. (2019). Mental imagery as a “motivational amplifier” to promote activities. Behaviour Research and Therapy, 114, 51–59. https://doi.org/10.1016/j.brat.2019.02.002
Ross, S. L. (1985). The effectiveness of mental practice in improving the performance of college trombonists . Journal of Research in Music Education, 33 (4), 221– 230. https://doi.org/10.2307/3345249
Saimpont, A., Lafleur, M. F., Malouin, F., Richards, C. L., Doyon, J., & Jackson, P. L. (2013). The comparison between motor imagery and verbal rehearsal on the learning of sequential movements. Frontiers in Human Neuroscience, 7 , 773. https://doi.org/10.3389/fnhum.2013.00773
Sanders, C. W., Sadoski, M., van Walsum, K., Bramson, R., Wiprud, R., & Fossum, T. W. (2008). Learning basic surgical skills with mental imagery: using the simulation centre in the mind. Medical Education, 42, 607–612. https://doi.org/10.1111/j.1365-2923.2007.02964.x
Seif-Barghi, T., Kordi, R., Memari, A. H., Mansournia, M. A., & Jalali-Ghomi, M. (2012). The effect of an ecological imagery program on soccer performance of elite players. Asian Journal of Sports Medicine, 3 (2), 81. https://doi.org/10.5812/asjsm.34703
Shackell, E. M., & Standing, L. G. (2007). Mind over matter: Mental training increases physical strength. North American Journal of Psychology, 9 (1).
Shanks, D. R., & Cameron, A. (2000). The effect of mental practice on performance in a sequential reaction time task. Journal of Motor Behavior, 32(3), 305–313. https://doi.org/10.1080/00222890009601381
Sheeran, P., Harris, P., Vaughan, J., Oettingen, G., & Gollwitzer, P. M. (2013). Gone exercising: Mental contrasting promotes physical activity among overweight, middle-aged, low-SES fishermen. Health Psychology, 32(7), 802. https://doi.org/10.1037/a0029293
Smith, D., Collins, D., & Holmes, P. (2003). Impact and mechanism of mental practice effects on strength. International Journal of Sport and Exercise Psychology, 1(3), 293–306. https://doi.org/10.1080/1612197X.2003.9671720
Smyth, M. M. (1975). The role of mental practice in skill acquisition. Journal of Motor Behavior, 7 (3), 199–205. https://doi.org/10.1080/00222895.1975.10735034
Strachan, S. M., Marcotte, M. M. E. Giller, T. M. T., Brunet, J., & Schellenberg, B. J. I. (2017). An online intervention to increase physical activity: Self-regulatory possible selves and the moderating role of task self-efficacy. Psychology of Sport and Exercise, 31 , 158–165. https://doi.org/10.1016/j.psychsport.2016.05.001
Theeuwes, M., Liefooghe, B., De Schryver, M., & De Houwer, J. (2018). The role of motor imagery in learning via instructions. Acta Psychologica, 184, 110–123. https://doi.org/10.1016/j.actpsy.2017.05.002
Wohldmann, E. L., Healy, A. F., & Bourne Jr, L. E. (2007). Pushing the limits of imagination: Mental practice for learning sequences. Journal of Experimental Psychology: Learning, Memory, and Cognition, 33(1), 254. https://doi.org/10.1037/0278-7393.33.1.254
Wollman, N., Hill, J., & Lipsitz, T. (1985). Effects of imagery on track and bowling performance in naturalistic settings. Perceptual and Motor Skills, 60 (3), 986–986. https://doi.org/10.2466/pms.1985.60.3.986
Yue, G., & Cole, K. J. (1992). Strength increases from the motor program: Comparison of training with maximal voluntary and imagined muscle contractions. Journal of Neurophysiology, 67(5), 1114–1123. https://doi.org/10.1152/jn.1992.67.5.1114
Zecker, S. G. (1982). Mental practice and knowledge of results in the learning of a perceptual motor skill. Journal of Sport Psychology, 4 (1), 52–63. https://doi.org/10.1123/jsp.4.1.52
Zinatelli, M., & Vogel-Sprott, M. (1990). Learned tolerance to alcohol: Mental rehearsal with imagined consequences. Alcoholism: Clinical and Experimental, 14, 518–521. https://doi.org/10.1111/j.1530-0277.1990.tb01191.x
